# Supplementary material for: Albumin Administration in Acute Ischemic Stroke: Safety Analysis of the ALIAS Part 2 Multicenter Trial
Source: PLoS One. 2015 Sep 1;10(9):e0131390. doi: 10.1371/journal.pone.0131390 (PMC4556660; doi:10.1371/journal.pone.0131390)
Supplement: S1 ALIAS Enrolling Site Ethics Board List — (XLSX) [file pone.0131390.s001.xlsx]

## Sheet: Sheet1
Arizona - University of Arizona Medical Center - South Campus, Tucson, AZ
Arizona - University of Arizona Medical Center, Tucson, AZ
Atlantic Neuroscience Institute, Overlook Hospital
Baylor College of Medicine
Buffalo General Medical Center
Centre de Sante et de Service Sociaux de Chicoutimi
Centre de recherche de hopital Charles LeMoyne
Chaim Sheba Medical Center at Tel-Hashomer
Cincinnati - Bethesda North Hospital, Cincinnati, OH
Cincinnati - Christ Hospital, Cincinnati, OH
Cincinnati - Good Samaritan Hospital
Cincinnati - Mercy Health Fairfield Hospital, Fairfield, OH
Cincinnati - St. Elizabeth Hospital, Florence, KY
Cincinnati - St. Elizabeth Medical Center South, Edgewood, KY
Cincinnati - University Hospital, Cincinnati, OH
Duke University Medical Center
Emory - Emory University Hospital, Atlanta, GA
Emory - Grady Memorial Hospital, Atlanta, GA
Foothills Hospital, University of Calgary
Grey Nuns Community Hospital
HFHS - Henry Ford Hospital, Detroit, MI
Hadassah Medical Organization, Hadassah University Hospital
HealthEast Care System St. Josephs Hospital
Helsinki University Central Hospital
Intercoastal Neurology-Intercoastal Medical Research Center
Jackson Memorial Hospital, University of Miami
John Muir Medical Ctr-Concord
John Muir Medical Ctr-Walnut Creek
Kentucky - University of Kentucky Hospital, Lexington, KY
London Health Sciences Centre-University Hospital
Loyola University Medical Center
Maryland - University of Maryland Medical Center, Baltimore, MD
Maryland - Upper Chesapeake Medical Center, Bel Air, MD
Mayo Clinic Hospital, Phoenix, AZ
Mercy Hospital of Buffalo
MetroHealth Medical Center
Minnesota - Fairview Southdale Hospital, Edina, MN
Minnesota - Hennepin County Medical Center, Minneapolis, MN
Minnesota - University of Minnesota Medical Center Fairview, Minneapolis, MN
NYP - NYP Columbia University Medical Center, New York, NY
NYP - New York Methodist Hospital, Brooklyn, NY
NYP - Winthrop University Hospital, Mineola, NY
Neuroscience Research Institute at Florida Hospital Orlando
OHSU - Providence Portland Medical Center
OHSU - Providence St. Vincent Medical Center
OHSU Legacy Emmanuel Hospital
Ohio State University Medical Center
Oregon Health and Science University, Portland
Queen Elizabeth II Health Science Centre
Rambam Health Care Campus
Royal Inland Hospital, Kamloops, BC
Sacred Heart Medical Center
Saint Louis University
Seton Medical Center
Soroka Medical Center
Stanford - El Camino Hospital, Mountain View, CA
Stanford - O'Connor Hospital, San Jose, CA
Stanford - Stanford University Medical Center, Palo Alto, CA
Tampere University Hospital
Tel-Aviv Sourasky Medical Center
Temple - Hahnemann University Hospital, Philadelphia, PA
Temple - Penn State Hershey Medical Center, Hershey, PA
Temple - Temple University Hospital, Philadelphia, PA
Texas - Memorial Hermann Texas Medical Center, Houston, TX
The Ottawa Hospital
Thunder Bay Regional Health Sciences Centre
Trillium Health Centre
UCLA-Santa Monica
UCSF - California Pacific Medical Center Davies Campus, San Francisco, CA
UCSF - California Pacific Medical Center Pacific Campus, San Francisco, CA
UCSF - San Francisco General Hospital, San Francisco, CA
UCSF - UCSF Medical Center, San Francisco, CA
UPenn - Abington Memorial Hospital, Abington, PA
UPenn - Christiana Hospital, Newark, DE
University of Alberta
University of Florida/Shands Jacksonville
University of North Carolina at Chapel Hill
University of Pennsylvania Medical Center
University of Pittsburgh Medical Center
University of Toronto, St. Michaels Hospital
VCU - VCU Medical Center, Richmond, VA
Vancouver General Hospital Stroke Program
Villages Research Group
Wake Med Health and Hospitals
Wayne - Detroit Receiving Hospital, Detroit, MI
Wayne - Sinai-Grace Hospital, Detroit, MI
Wayne - William Beaumont Hospital, Royal Oak, MI
Wisconsin - Froedtert Memorial Lutheran Hospital, Milwaukee, WI
Yale University School of Medicine, New Haven, CT
